# Supplementary material for: Comparison of macrocyclic and acyclic chelators for gallium-68 radiolabelling
Source: RSC Adv. 2017 Oct 25;7(78):49586–99. doi: 10.1039/c7ra09076e (PMC5708347; doi:10.1039/c7ra09076e)
Supplement: Supplementary file 2 [file RA-007-C7RA09076E-s002.cif]

# Electronic Supplementary Material (ESI) for RSC Advances.
# This journal is © The Royal Society of Chemistry 2017

####################################################################### 
# 
# This file contains crystal structure data downloaded from the 
# Cambridge Structural Database (CSD) hosted by the Cambridge 
# Crystallographic Data Centre (CCDC).
# 
# Full information about CCDC data access policies and citation 
# guidelines are available at http://www.ccdc.cam.ac.uk/access/V1 
# 
# Audit and citation data items may have been added by the CCDC. 
# Please retain this information to preserve the provenance of 
# this file and to allow appropriate attribution of the data. 
# 
#######################################################################

data_xstr0762
_database_code_depnum_ccdc_archive 'CCDC 1564603'
_audit_update_record             
;
2017-07-25 deposited with the CCDC.
2017-10-06 downloaded from the CCDC.
;
_audit_creation_date             2017-06-30
_audit_creation_method           
;
Olex2 1.2
(compiled 2017.03.28 svn.r3405 for OlexSys, GUI svn.r5337)
;
_shelx_SHELXL_version_number     2014/7
_chemical_name_common            ?
_chemical_name_systematic        Ga-HBED.H2O
_chemical_formula_moiety         'C20 H23 Ga N2 O7, C2 H3 N'
_chemical_formula_sum            'C22 H26 Ga N3 O7'
_chemical_formula_weight         514.18
_chemical_melting_point          ?
_chemical_oxdiff_formula         'Ga C20 H21 N2 O6'
_chemical_oxdiff_usercomment     'CEK MM'
loop_
_atom_type_symbol
_atom_type_description
_atom_type_scat_dispersion_real
_atom_type_scat_dispersion_imag
_atom_type_scat_source
C C 0.0181 0.0091 'International Tables Vol C Tables 4.2.6.8 and 6.1.1.4'
H H 0.0000 0.0000 'International Tables Vol C Tables 4.2.6.8 and 6.1.1.4'
Ga Ga -1.2846 0.7763 'International Tables Vol C Tables 4.2.6.8 and 6.1.1.4'
N N 0.0311 0.0180 'International Tables Vol C Tables 4.2.6.8 and 6.1.1.4'
O O 0.0492 0.0322 'International Tables Vol C Tables 4.2.6.8 and 6.1.1.4'

_shelx_space_group_comment       
;
The symmetry employed for this shelxl refinement is uniquely defined
by the following loop, which should always be used as a source of
symmetry information in preference to the above space-group names.
They are only intended as comments.
;
_space_group_crystal_system      monoclinic
_space_group_IT_number           14
_space_group_name_H-M_alt        'P 1 21/c 1'
_space_group_name_Hall           '-P 2ybc'
loop_
_space_group_symop_operation_xyz
'x, y, z'
'-x, y+1/2, -z+1/2'
'-x, -y, -z'
'x, -y-1/2, z-1/2'

_cell_length_a                   12.96001(14)
_cell_length_b                   7.01939(10)
_cell_length_c                   25.0910(3)
_cell_angle_alpha                90
_cell_angle_beta                 97.7700(10)
_cell_angle_gamma                90
_cell_volume                     2261.60(5)
_cell_formula_units_Z            4
_cell_measurement_reflns_used    18452
_cell_measurement_temperature    150.4(5)
_cell_measurement_theta_max      73.4290
_cell_measurement_theta_min      4.5580
_shelx_estimated_absorpt_T_max   ?
_shelx_estimated_absorpt_T_min   ?
_exptl_absorpt_coefficient_mu    2.093
_exptl_absorpt_correction_T_max  1.00000
_exptl_absorpt_correction_T_min  0.49129
_exptl_absorpt_correction_type   multi-scan
_exptl_absorpt_process_details   
;
CrysAlisPro 1.171.38.46 (Rigaku Oxford Diffraction, 2015)
Empirical absorption correction using spherical harmonics,
 implemented in SCALE3 ABSPACK scaling algorithm.
;
_exptl_absorpt_special_details   ?
_exptl_crystal_colour            'clear colourless'
_exptl_crystal_colour_lustre     clear
_exptl_crystal_colour_modifier   .
_exptl_crystal_colour_primary    colourless
_exptl_crystal_density_diffrn    1.510
_exptl_crystal_density_meas      ?
_exptl_crystal_density_method    ?
_exptl_crystal_description       plate
_exptl_crystal_F_000             1064
_exptl_crystal_preparation       
'Gallium nitrate hydrate was mixed with HBED (bis(2-hydroxybenzyl)ethylenediaminediacetic acid) in aqueous ammonium acetate solution'
_exptl_crystal_recrystallization_method 
'Crystallised from a solution of D2O and CD3CN'
_exptl_crystal_size_max          0.24
_exptl_crystal_size_mid          0.12
_exptl_crystal_size_min          0.02
_exptl_special_details           
;
 ?
;
_exptl_transmission_factor_max   ?
_exptl_transmission_factor_min   ?
_diffrn_reflns_av_R_equivalents  0.0461
_diffrn_reflns_av_unetI/netI     0.0263
_diffrn_reflns_Laue_measured_fraction_full 1.000
_diffrn_reflns_Laue_measured_fraction_max 0.992
_diffrn_reflns_limit_h_max       16
_diffrn_reflns_limit_h_min       -15
_diffrn_reflns_limit_k_max       8
_diffrn_reflns_limit_k_min       -8
_diffrn_reflns_limit_l_max       30
_diffrn_reflns_limit_l_min       -31
_diffrn_reflns_number            34357
_diffrn_reflns_point_group_measured_fraction_full 1.000
_diffrn_reflns_point_group_measured_fraction_max 0.992
_diffrn_reflns_theta_full        67.684
_diffrn_reflns_theta_max         73.677
_diffrn_reflns_theta_min         3.442
_diffrn_ambient_environment      N~2~
_diffrn_ambient_temperature      150.4(5)
_diffrn_detector                 'CCD plate'
_diffrn_detector_area_resol_mean 5.2031
_diffrn_detector_type            Atlas
_diffrn_measured_fraction_theta_full 1.000
_diffrn_measured_fraction_theta_max 0.992
_diffrn_measurement_details      
;
List of Runs (angles in degrees, time in seconds):

  # Type    Start    End  Width  t~exp~   \w     \q     \k     \f   Frames
#--------------------------------------------------------------------------
  1  \w    -45.00 -10.00   1.00    1.00    --  -42.62 -77.00 -30.00   35
  2  \w    -51.00 -10.00   1.00    1.00    --  -42.62 -77.00 -90.00   41
  3  \w    -55.00 -10.00   1.00    1.00    --  -42.62 -77.00  30.00   45
  4  \w    -51.00 -10.00   1.00    1.00    --  -42.62 -77.00 120.00   41
  5  \w    -68.00 -21.00   1.00    1.00    --  -42.62 -38.00  60.00   47
  6  \w    -79.00  37.00   1.00    1.00    --  -42.62  19.00  60.00  116
  7  \w      2.00  79.00   1.00    1.00    --   42.62 -99.00-120.00   77
  8  \w     25.00  95.00   1.00    2.00    --  106.36 -95.00 -60.00   70
  9  \w     41.00 121.00   1.00    2.00    --  106.36-125.00-180.00   80
 10  \w     29.00 103.00   1.00    2.00    --  106.36 -95.00-150.00   74
 11  \w     30.00 139.00   1.00    2.00    --  106.36 -77.00 -30.00  109
 12  \w     77.00 154.00   1.00    2.00    --  106.36  61.00  60.00   77
 13  \w    145.00 178.00   1.00    2.00    --  106.36  75.00  23.64   33
 14  \w    129.00 178.00   1.00    2.00    --  106.36  61.00  14.04   49
 15  \w    113.00 175.00   1.00    2.00    --  106.36  77.00 -60.00   62
 16  \w    129.00 178.00   1.00    2.00    --  106.36  77.00-120.00   49
 17  \w    119.00 178.00   1.00    2.00    --  106.36  66.00-172.32   59
 18  \w    109.00 178.00   1.00    2.00    --  106.36  61.00   0.00   69
 19  \w     74.00 105.00   1.00    2.00    --  106.36  77.00-150.00   31
 20  \w     78.00 150.00   1.00    2.00    --  106.36  61.00-120.00   72
 21  \w     77.00 109.00   1.00    2.00    --  106.36  61.00 -30.00   32
 22  \w     74.00 101.00   1.00    2.00    --  106.36  75.00  23.64   27
 23  \w     77.00 103.00   1.00    2.00    --  106.36  61.00  30.00   26
 24  \w     77.00 106.00   1.00    2.00    --  106.36  61.00   0.00   29
 25  \w     78.00 107.00   1.00    2.00    --  106.36  61.00  14.04   29
 26  \w     77.00 177.00   1.00    2.00    --  106.36  61.00  90.00  100
 27  \w     78.00 103.00   1.00    2.00    --  106.36  61.00 120.00   25
 28  \w     77.00 166.00   1.00    2.00    --  106.36  61.00 150.00   89
 29  \w     74.00 101.00   1.00    2.00    --  106.36  77.00 150.00   27
 30  \w     74.00 144.00   1.00    2.00    --  106.36  77.00 120.00   70
 31  \w     74.00 100.00   1.00    2.00    --  106.36  77.00  90.00   26
 32  \w     74.00 100.00   1.00    2.00    --  106.36  77.00  60.00   26
 33  \w     74.00 101.00   1.00    2.00    --  106.36  77.00  30.00   27
 34  \w     74.00 101.00   1.00    2.00    --  106.36  77.00 -30.00   27
 35  \w     77.00 103.00   1.00    2.00    --  106.36  61.00 -60.00   26
 36  \w     77.00 103.00   1.00    2.00    --  106.36  61.00 -90.00   26
 37  \w     75.00 100.00   1.00    2.00    --  106.36  77.00 -60.00   25
 38  \w     78.00 104.00   1.00    2.00    --  106.36  56.00 -44.84   26
 39  \w     74.00 149.00   1.00    2.00    --  106.36  77.00 -90.00   75
 40  \w     77.00 103.00   1.00    2.00    --  106.36  61.00-150.00   26
 41  \w     76.00 102.00   1.00    2.00    --  106.36  66.00-172.32   26
 42  \w     74.00 101.00   1.00    2.00    --  106.36  77.00-120.00   27
 43  \w     74.00 176.00   1.00    2.00    --  106.36  76.00 159.77  102
 44  \w     24.00  99.00   1.00    1.00    --   42.62-125.00 150.00   75
 45  \w    -70.00 -10.00   1.00    1.00    --  -42.62 -77.00-150.00   60
 46  \w    -79.00 -18.00   1.00    1.00    --  -42.62 -38.00-180.00   61
 47  \w   -119.00 -66.00   1.00    1.00    --  -42.62 -77.00  30.00   53
 48  \w   -116.00 -89.00   1.00    1.00    --  -42.62 -38.00  60.00   27
 49  \w   -119.00 -88.00   1.00    1.00    --  -42.62 -77.00 120.00   31
 50  \w   -118.00  -4.00   1.00    1.00    --  -42.62 -19.00-120.00  114
;
_diffrn_measurement_device       'four-circle diffractometer'
_diffrn_measurement_device_type  'SuperNova, Dual, Cu at zero, Atlas'
_diffrn_measurement_method       '\w scans'
_diffrn_orient_matrix_type       
'CrysAlisPro convention (1999,Acta A55,543-557)'
_diffrn_orient_matrix_UB_11      0.1191988000
_diffrn_orient_matrix_UB_12      0.0177948000
_diffrn_orient_matrix_UB_13      0.0034818000
_diffrn_orient_matrix_UB_21      0.0114801000
_diffrn_orient_matrix_UB_22      -0.0507434000
_diffrn_orient_matrix_UB_23      0.0602700000
_diffrn_orient_matrix_UB_31      0.0073040000
_diffrn_orient_matrix_UB_32      -0.2126987000
_diffrn_orient_matrix_UB_33      -0.0140728000
_diffrn_radiation_monochromator  mirror
_diffrn_radiation_probe          x-ray
_diffrn_radiation_type           CuK\a
_diffrn_radiation_wavelength     1.54184
_diffrn_source                   'micro-focus sealed X-ray tube'
_diffrn_source_type              'SuperNova (Cu) X-ray Source'
_reflns_Friedel_coverage         0.000
_reflns_Friedel_fraction_full    .
_reflns_Friedel_fraction_max     .
_reflns_number_gt                4173
_reflns_number_total             4541
_reflns_odcompleteness_completeness 99.95
_reflns_odcompleteness_iscentric 1
_reflns_odcompleteness_theta     66.49
_reflns_special_details          
;
 Reflections were merged by SHELXL according to the crystal
 class for the calculation of statistics and refinement.
 
 _reflns_Friedel_fraction is defined as the number of unique
 Friedel pairs measured divided by the number that would be
 possible theoretically, ignoring centric projections and
 systematic absences.
;
_reflns_threshold_expression     'I > 2\s(I)'
_computing_cell_refinement       'CrysAlisPro 1.171.38.46 (Rigaku OD, 2015)'
_computing_data_collection       'CrysAlisPro 1.171.38.46 (Rigaku OD, 2015)'
_computing_data_reduction        'CrysAlisPro 1.171.38.46 (Rigaku OD, 2015)'
_computing_molecular_graphics    'Olex2 (Dolomanov et al., 2009)'
_computing_publication_material  'Olex2 (Dolomanov et al., 2009)'
_computing_structure_refinement  'ShelXL (Sheldrick, 2015)'
_computing_structure_solution    'ShelXS (Sheldrick, 2008)'
_refine_diff_density_max         0.431
_refine_diff_density_min         -0.473
_refine_diff_density_rms         0.061
_refine_ls_extinction_coef       .
_refine_ls_extinction_method     none
_refine_ls_goodness_of_fit_ref   1.026
_refine_ls_hydrogen_treatment    mixed
_refine_ls_matrix_type           full
_refine_ls_number_parameters     305
_refine_ls_number_reflns         4541
_refine_ls_number_restraints     0
_refine_ls_R_factor_all          0.0351
_refine_ls_R_factor_gt           0.0292
_refine_ls_restrained_S_all      1.026
_refine_ls_shift/su_max          0.002
_refine_ls_shift/su_mean         0.000
_refine_ls_structure_factor_coef Fsqd
_refine_ls_weighting_details     
'w=1/[\s^2^(Fo^2^)+(0.0356P)^2^+1.8748P] where P=(Fo^2^+2Fc^2^)/3'
_refine_ls_weighting_scheme      calc
_refine_ls_wR_factor_gt          0.0721
_refine_ls_wR_factor_ref         0.0747
_refine_special_details          ?
_olex2_refinement_description    
;
1. Fixed Uiso
 At 1.2 times of:
  All C(H) groups, All C(H,H) groups
 At 1.5 times of:
  All C(H,H,H) groups, All O(H) groups
2.a Rotating group:
 O1(H1A)
2.b Secondary CH2 refined with riding coordinates:
 C7(H7A,H7B), C2(H2A,H2B), C5(H5A,H5B), C3(H3A,H3B), C14(H14A,H14B), C4(H4A,H4B)
2.c Aromatic/amide H refined with riding coordinates:
 C13(H13), C10(H10), C19(H19), C17(H17), C20(H20), C11(H11), C18(H18), C12(H12)
2.d Idealised Me refined as rotating group:
 C22(H22A,H22B,H22C)
2.e Idealised tetrahedral OH refined as rotating group:
 O5(H5)
;
_atom_sites_solution_hydrogens   mixed
_atom_sites_solution_primary     direct
_atom_sites_solution_secondary   ?
loop_
_atom_site_label
_atom_site_type_symbol
_atom_site_fract_x
_atom_site_fract_y
_atom_site_fract_z
_atom_site_U_iso_or_equiv
_atom_site_adp_type
_atom_site_occupancy
_atom_site_site_symmetry_order
_atom_site_calc_flag
_atom_site_refinement_flags_posn
_atom_site_refinement_flags_adp
_atom_site_refinement_flags_occupancy
_atom_site_disorder_assembly
_atom_site_disorder_group
Ga1 Ga 0.81456(2) 0.36681(3) 0.29886(2) 0.01309(7) Uani 1 1 d . . . . .
O7 O 0.89514(10) -0.12589(17) 0.23855(5) 0.0200(3) Uani 1 1 d . . . . .
O3 O 0.87994(9) 0.17965(17) 0.25515(4) 0.0156(2) Uani 1 1 d . . . . .
O6 O 0.78344(11) 0.6366(2) 0.43543(5) 0.0296(3) Uani 1 1 d . . . . .
O4 O 0.72848(9) 0.48390(18) 0.24294(5) 0.0178(2) Uani 1 1 d . . . . .
O1 O 0.93147(9) 0.54085(18) 0.29122(5) 0.0166(2) Uani 1 1 d . . . . .
H1A H 0.9821 0.4785 0.2807 0.025 Uiso 1 1 d GR . . . .
O2 O 0.76237(9) 0.53013(18) 0.35178(5) 0.0182(3) Uani 1 1 d . . . . .
N1 N 0.71415(10) 0.1373(2) 0.30759(5) 0.0146(3) Uani 1 1 d . . . . .
N2 N 0.90672(10) 0.2493(2) 0.37136(5) 0.0158(3) Uani 1 1 d . . . . .
O5 O 1.12474(11) 0.3161(2) 0.46440(5) 0.0256(3) Uani 1 1 d . . . . .
H5 H 1.1544 0.3319 0.4951 0.038 Uiso 1 1 calc GR . . . .
C9 C 1.13568(13) 0.1316(3) 0.44950(7) 0.0185(4) Uani 1 1 d . . . . .
C7 C 1.01832(12) 0.2133(3) 0.36316(6) 0.0167(3) Uani 1 1 d . . . . .
H7A H 1.0547 0.3345 0.3662 0.020 Uiso 1 1 calc R . . . .
H7B H 1.0184 0.1689 0.3266 0.020 Uiso 1 1 calc R . . . .
C15 C 0.58370(12) 0.2652(2) 0.23427(7) 0.0161(3) Uani 1 1 d . . . . .
C13 C 1.09269(14) -0.1131(3) 0.38350(8) 0.0247(4) Uani 1 1 d . . . . .
H13 H 1.0578 -0.1525 0.3505 0.030 Uiso 1 1 calc R . . . .
C2 C 0.89781(14) 0.3907(3) 0.41450(7) 0.0201(4) Uani 1 1 d . . . . .
H2A H 0.9623 0.4622 0.4213 0.024 Uiso 1 1 calc R . . . .
H2B H 0.8885 0.3235 0.4473 0.024 Uiso 1 1 calc R . . . .
C10 C 1.20167(14) 0.0043(3) 0.48016(7) 0.0232(4) Uani 1 1 d . . . . .
H10 H 1.2400 0.0447 0.5122 0.028 Uiso 1 1 calc R . . . .
C8 C 1.08073(12) 0.0737(3) 0.40028(7) 0.0168(3) Uani 1 1 d . . . . .
C5 C 0.74040(12) -0.0231(3) 0.27321(7) 0.0169(3) Uani 1 1 d . . . . .
H5A H 0.6873 -0.0344 0.2422 0.020 Uiso 1 1 calc R . . . .
H5B H 0.7419 -0.1412 0.2934 0.020 Uiso 1 1 calc R . . . .
C19 C 0.47894(14) 0.2369(3) 0.14650(7) 0.0243(4) Uani 1 1 d . . . . .
H19 H 0.4213 0.1870 0.1249 0.029 Uiso 1 1 calc R . . . .
C3 C 0.85319(13) 0.0681(3) 0.38134(7) 0.0181(3) Uani 1 1 d . . . . .
H3A H 0.8681 0.0356 0.4192 0.022 Uiso 1 1 calc R . . . .
H3B H 0.8799 -0.0334 0.3608 0.022 Uiso 1 1 calc R . . . .
C17 C 0.63111(14) 0.4375(3) 0.15764(7) 0.0220(4) Uani 1 1 d . . . . .
H17 H 0.6760 0.5192 0.1428 0.026 Uiso 1 1 calc R . . . .
C16 C 0.64972(13) 0.3951(3) 0.21258(7) 0.0164(3) Uani 1 1 d . . . . .
C20 C 0.49831(13) 0.1901(3) 0.20081(7) 0.0204(4) Uani 1 1 d . . . . .
H20 H 0.4535 0.1070 0.2152 0.025 Uiso 1 1 calc R . . . .
C14 C 0.60393(12) 0.2058(3) 0.29270(7) 0.0169(3) Uani 1 1 d . . . . .
H14A H 0.5914 0.3132 0.3153 0.020 Uiso 1 1 calc R . . . .
H14B H 0.5561 0.1048 0.2991 0.020 Uiso 1 1 calc R . . . .
C6 C 0.84594(12) 0.0098(2) 0.25456(6) 0.0148(3) Uani 1 1 d . . . . .
C11 C 1.21034(15) -0.1815(3) 0.46320(8) 0.0279(4) Uani 1 1 d . . . . .
H11 H 1.2532 -0.2665 0.4843 0.033 Uiso 1 1 calc R . . . .
C1 C 0.80787(13) 0.5291(3) 0.40067(7) 0.0192(4) Uani 1 1 d . . . . .
C18 C 0.54668(15) 0.3592(3) 0.12491(7) 0.0253(4) Uani 1 1 d . . . . .
H18 H 0.5355 0.3887 0.0885 0.030 Uiso 1 1 calc R . . . .
C4 C 0.73579(13) 0.0838(3) 0.36555(6) 0.0181(3) Uani 1 1 d . . . . .
H4A H 0.7029 -0.0371 0.3715 0.022 Uiso 1 1 calc R . . . .
H4B H 0.7077 0.1797 0.3874 0.022 Uiso 1 1 calc R . . . .
C12 C 1.15549(15) -0.2419(3) 0.41493(9) 0.0296(4) Uani 1 1 d . . . . .
H12 H 1.1607 -0.3673 0.4037 0.035 Uiso 1 1 calc R . . . .
C21 C 0.5156(2) -0.1615(4) 0.05775(13) 0.0557(7) Uani 1 1 d . . . . .
N3 N 0.4316(2) -0.2006(5) 0.05234(12) 0.0725(8) Uani 1 1 d . . . . .
C22 C 0.6245(2) -0.1058(5) 0.0664(2) 0.0925(15) Uani 1 1 d . . . . .
H22A H 0.6489 -0.0877 0.0324 0.139 Uiso 1 1 calc GR . . . .
H22B H 0.6647 -0.2038 0.0862 0.139 Uiso 1 1 calc GR . . . .
H22C H 0.6317 0.0110 0.0865 0.139 Uiso 1 1 calc GR . . . .
H1B H 0.9159(19) 0.634(4) 0.2728(10) 0.029(6) Uiso 1 1 d . . . . .

loop_
_atom_site_aniso_label
_atom_site_aniso_U_11
_atom_site_aniso_U_22
_atom_site_aniso_U_33
_atom_site_aniso_U_23
_atom_site_aniso_U_13
_atom_site_aniso_U_12
Ga1 0.01382(11) 0.01171(13) 0.01399(11) 0.00029(7) 0.00278(7) 0.00007(7)
O7 0.0211(6) 0.0129(7) 0.0276(6) -0.0011(5) 0.0092(5) 0.0013(5)
O3 0.0171(5) 0.0147(6) 0.0160(5) -0.0007(5) 0.0058(4) -0.0011(5)
O6 0.0319(7) 0.0337(9) 0.0216(6) -0.0118(6) -0.0023(5) 0.0127(6)
O4 0.0180(6) 0.0152(6) 0.0196(6) 0.0026(5) -0.0003(4) -0.0029(5)
O1 0.0160(5) 0.0144(7) 0.0200(6) 0.0018(5) 0.0044(4) 0.0003(5)
O2 0.0184(6) 0.0196(7) 0.0166(5) -0.0018(5) 0.0018(4) 0.0037(5)
N1 0.0135(6) 0.0141(8) 0.0165(7) 0.0017(5) 0.0038(5) 0.0004(5)
N2 0.0154(6) 0.0168(8) 0.0153(6) 0.0013(5) 0.0028(5) 0.0019(5)
O5 0.0320(7) 0.0223(7) 0.0201(6) -0.0055(5) -0.0053(5) 0.0075(6)
C9 0.0196(8) 0.0194(10) 0.0172(8) 0.0013(6) 0.0048(6) 0.0034(7)
C7 0.0159(8) 0.0191(9) 0.0153(7) 0.0013(6) 0.0030(6) 0.0003(6)
C15 0.0155(7) 0.0138(9) 0.0194(8) -0.0001(6) 0.0033(6) 0.0025(6)
C13 0.0198(8) 0.0247(11) 0.0292(9) -0.0046(8) 0.0016(7) 0.0019(7)
C2 0.0225(8) 0.0214(10) 0.0159(8) -0.0015(7) 0.0013(6) 0.0046(7)
C10 0.0227(8) 0.0291(11) 0.0179(8) 0.0050(7) 0.0034(6) 0.0060(7)
C8 0.0151(7) 0.0174(9) 0.0183(8) 0.0016(7) 0.0038(6) 0.0019(6)
C5 0.0158(8) 0.0134(9) 0.0220(8) 0.0005(6) 0.0040(6) 0.0002(6)
C19 0.0204(8) 0.0252(11) 0.0254(9) -0.0048(8) -0.0036(7) 0.0009(7)
C3 0.0192(8) 0.0180(9) 0.0176(8) 0.0047(7) 0.0042(6) 0.0011(7)
C17 0.0209(8) 0.0252(10) 0.0202(8) 0.0037(7) 0.0040(7) 0.0006(7)
C16 0.0163(7) 0.0146(9) 0.0184(8) -0.0004(6) 0.0025(6) 0.0025(6)
C20 0.0178(8) 0.0169(9) 0.0266(9) -0.0015(7) 0.0030(7) 0.0010(7)
C14 0.0134(7) 0.0169(9) 0.0209(8) 0.0014(6) 0.0045(6) 0.0007(6)
C6 0.0177(8) 0.0136(9) 0.0130(7) 0.0009(6) 0.0014(6) 0.0006(6)
C11 0.0267(9) 0.0258(11) 0.0320(10) 0.0115(8) 0.0069(8) 0.0093(8)
C1 0.0191(8) 0.0198(10) 0.0185(8) -0.0015(7) 0.0020(6) 0.0009(7)
C18 0.0279(9) 0.0280(11) 0.0184(8) -0.0001(7) -0.0018(7) 0.0029(8)
C4 0.0186(8) 0.0195(9) 0.0170(8) 0.0050(7) 0.0053(6) -0.0001(7)
C12 0.0278(9) 0.0162(10) 0.0447(11) -0.0006(8) 0.0052(8) 0.0048(8)
C21 0.0484(16) 0.0452(17) 0.077(2) 0.0163(14) 0.0209(14) -0.0009(13)
N3 0.0577(16) 0.090(2) 0.0691(17) 0.0177(16) 0.0067(13) -0.0181(15)
C22 0.0417(16) 0.057(2) 0.184(5) 0.034(3) 0.033(2) 0.0036(15)

_geom_special_details            
;
 All esds (except the esd in the dihedral angle between two l.s. planes)
 are estimated using the full covariance matrix.  The cell esds are taken
 into account individually in the estimation of esds in distances, angles
 and torsion angles; correlations between esds in cell parameters are only
 used when they are defined by crystal symmetry.  An approximate (isotropic)
 treatment of cell esds is used for estimating esds involving l.s. planes.
;
loop_
_geom_bond_atom_site_label_1
_geom_bond_atom_site_label_2
_geom_bond_distance
_geom_bond_site_symmetry_2
_geom_bond_publ_flag
Ga1 O3 1.9743(12) . ?
Ga1 O4 1.8615(12) . ?
Ga1 O1 1.9757(12) . ?
Ga1 O2 1.9437(12) . ?
Ga1 N1 2.1009(14) . ?
Ga1 N2 2.1973(13) . ?
O7 C6 1.242(2) . ?
O3 C6 1.271(2) . ?
O6 C1 1.227(2) . ?
O4 C16 1.342(2) . ?
O2 C1 1.287(2) . ?
N1 C5 1.486(2) . ?
N1 C14 1.506(2) . ?
N1 C4 1.491(2) . ?
N2 C7 1.510(2) . ?
N2 C2 1.484(2) . ?
N2 C3 1.486(2) . ?
O5 C9 1.361(2) . ?
C9 C10 1.394(2) . ?
C9 C8 1.400(2) . ?
C7 C8 1.509(2) . ?
C15 C16 1.409(2) . ?
C15 C20 1.399(2) . ?
C15 C14 1.512(2) . ?
C13 C8 1.392(3) . ?
C13 C12 1.388(3) . ?
C2 C1 1.521(2) . ?
C10 C11 1.381(3) . ?
C5 C6 1.522(2) . ?
C19 C20 1.391(3) . ?
C19 C18 1.389(3) . ?
C3 C4 1.523(2) . ?
C17 C16 1.399(2) . ?
C17 C18 1.389(3) . ?
C11 C12 1.385(3) . ?
C21 N3 1.113(4) . ?
C21 C22 1.451(4) . ?

loop_
_geom_angle_atom_site_label_1
_geom_angle_atom_site_label_2
_geom_angle_atom_site_label_3
_geom_angle
_geom_angle_site_symmetry_1
_geom_angle_site_symmetry_3
_geom_angle_publ_flag
O3 Ga1 O1 88.01(5) . . ?
O3 Ga1 N1 82.30(5) . . ?
O3 Ga1 N2 89.09(5) . . ?
O4 Ga1 O3 97.68(5) . . ?
O4 Ga1 O1 92.48(5) . . ?
O4 Ga1 O2 91.49(5) . . ?
O4 Ga1 N1 95.78(5) . . ?
O4 Ga1 N2 173.19(5) . . ?
O1 Ga1 N1 168.02(5) . . ?
O1 Ga1 N2 88.52(5) . . ?
O2 Ga1 O3 170.79(5) . . ?
O2 Ga1 O1 92.51(5) . . ?
O2 Ga1 N1 95.93(5) . . ?
O2 Ga1 N2 81.73(5) . . ?
N1 Ga1 N2 84.31(5) . . ?
C6 O3 Ga1 117.18(10) . . ?
C16 O4 Ga1 123.73(11) . . ?
C1 O2 Ga1 119.39(11) . . ?
C5 N1 Ga1 109.09(10) . . ?
C5 N1 C14 112.46(13) . . ?
C5 N1 C4 110.34(13) . . ?
C14 N1 Ga1 108.02(10) . . ?
C4 N1 Ga1 104.91(10) . . ?
C4 N1 C14 111.68(12) . . ?
C7 N2 Ga1 111.94(9) . . ?
C2 N2 Ga1 105.41(10) . . ?
C2 N2 C7 112.44(13) . . ?
C2 N2 C3 111.41(13) . . ?
C3 N2 Ga1 104.29(9) . . ?
C3 N2 C7 110.94(13) . . ?
O5 C9 C10 122.50(16) . . ?
O5 C9 C8 117.32(15) . . ?
C10 C9 C8 120.12(17) . . ?
N2 C7 C8 117.90(13) . . ?
C16 C15 C14 121.19(15) . . ?
C20 C15 C16 118.98(15) . . ?
C20 C15 C14 119.83(15) . . ?
C12 C13 C8 121.47(18) . . ?
N2 C2 C1 113.16(14) . . ?
C11 C10 C9 120.31(18) . . ?
C9 C8 C7 121.49(16) . . ?
C13 C8 C9 118.42(16) . . ?
C13 C8 C7 119.81(16) . . ?
N1 C5 C6 110.45(14) . . ?
C18 C19 C20 119.23(17) . . ?
N2 C3 C4 111.52(14) . . ?
C18 C17 C16 121.04(17) . . ?
O4 C16 C15 122.43(15) . . ?
O4 C16 C17 118.52(16) . . ?
C17 C16 C15 119.03(16) . . ?
C19 C20 C15 121.48(17) . . ?
N1 C14 C15 111.27(13) . . ?
O7 C6 O3 122.05(15) . . ?
O7 C6 C5 120.33(15) . . ?
O3 C6 C5 117.60(14) . . ?
C10 C11 C12 120.30(18) . . ?
O6 C1 O2 123.02(16) . . ?
O6 C1 C2 119.61(15) . . ?
O2 C1 C2 117.35(15) . . ?
C19 C18 C17 120.17(17) . . ?
N1 C4 C3 108.74(13) . . ?
C11 C12 C13 119.32(19) . . ?
N3 C21 C22 177.8(4) . . ?

_shelx_res_file                  
;
    xstr0762.res created by SHELXL-2014/7

TITL xstr0762 in P21/c #14
REM reset to P21/c #14
CELL 1.54184 12.96001 7.01939 25.09099 90 97.77 90
ZERR 4 0.00014 0.0001 0.00025 0 0.001 0
LATT 1
SYMM -X,0.5+Y,0.5-Z
SFAC C H Ga N O
UNIT 88 104 4 12 28

L.S. 10
PLAN  4
BOND
fmap 2
acta
REM <olex2.extras>
REM <HklSrc "%.\\xstr0762.hkl">
REM </olex2.extras>

WGHT    0.035600    1.874800
FVAR       4.14861
GA1   3    0.814561    0.366807    0.298859    11.00000    0.01382    0.01171 =
         0.01399    0.00029    0.00278    0.00007
O7    5    0.895135   -0.125893    0.238553    11.00000    0.02107    0.01289 =
         0.02764   -0.00108    0.00923    0.00134
O3    5    0.879938    0.179653    0.255146    11.00000    0.01713    0.01473 =
         0.01601   -0.00075    0.00580   -0.00114
O6    5    0.783444    0.636564    0.435434    11.00000    0.03194    0.03370 =
         0.02162   -0.01179   -0.00227    0.01272
O4    5    0.728485    0.483897    0.242945    11.00000    0.01796    0.01522 =
         0.01955    0.00257   -0.00033   -0.00288
O1    5    0.931473    0.540850    0.291225    11.00000    0.01602    0.01439 =
         0.01998    0.00185    0.00443    0.00033
AFIX   7
H1A   2    0.982113    0.478539    0.280685    11.00000   -1.50000
AFIX   0
O2    5    0.762370    0.530134    0.351781    11.00000    0.01841    0.01955 =
         0.01656   -0.00182    0.00181    0.00369
N1    4    0.714153    0.137304    0.307591    11.00000    0.01351    0.01413 =
         0.01654    0.00165    0.00380    0.00040
N2    4    0.906718    0.249330    0.371360    11.00000    0.01539    0.01680 =
         0.01530    0.00126    0.00280    0.00188
O5    5    1.124744    0.316092    0.464400    11.00000    0.03198    0.02233 =
         0.02010   -0.00547   -0.00531    0.00753
AFIX 147
H5    2    1.154415    0.331873    0.495072    11.00000   -1.50000
AFIX   0
C9    1    1.135683    0.131553    0.449501    11.00000    0.01961    0.01938 =
         0.01724    0.00131    0.00480    0.00344
C7    1    1.018325    0.213335    0.363162    11.00000    0.01586    0.01910 =
         0.01529    0.00131    0.00298    0.00028
AFIX  23
H7A   2    1.054660    0.334472    0.366238    11.00000   -1.20000
H7B   2    1.018380    0.168851    0.326564    11.00000   -1.20000
AFIX   0
C15   1    0.583704    0.265167    0.234273    11.00000    0.01549    0.01378 =
         0.01935   -0.00009    0.00334    0.00249
C13   1    1.092687   -0.113089    0.383501    11.00000    0.01980    0.02474 =
         0.02923   -0.00464    0.00162    0.00195
AFIX  43
H13   2    1.057832   -0.152490    0.350504    11.00000   -1.20000
AFIX   0
C2    1    0.897814    0.390673    0.414502    11.00000    0.02251    0.02139 =
         0.01589   -0.00146    0.00128    0.00455
AFIX  23
H2A   2    0.962276    0.462239    0.421316    11.00000   -1.20000
H2B   2    0.888517    0.323510    0.447302    11.00000   -1.20000
AFIX   0
C10   1    1.201665    0.004273    0.480158    11.00000    0.02272    0.02910 =
         0.01789    0.00500    0.00337    0.00595
AFIX  43
H10   2    1.240021    0.044661    0.512176    11.00000   -1.20000
AFIX   0
C8    1    1.080728    0.073707    0.400285    11.00000    0.01507    0.01737 =
         0.01826    0.00160    0.00379    0.00195
C5    1    0.740396   -0.023119    0.273209    11.00000    0.01578    0.01336 =
         0.02201    0.00049    0.00397    0.00024
AFIX  23
H5A   2    0.687324   -0.034389    0.242174    11.00000   -1.20000
H5B   2    0.741867   -0.141218    0.293371    11.00000   -1.20000
AFIX   0
C19   1    0.478945    0.236950    0.146500    11.00000    0.02036    0.02518 =
         0.02539   -0.00479   -0.00362    0.00088
AFIX  43
H19   2    0.421315    0.187003    0.124906    11.00000   -1.20000
AFIX   0
C3    1    0.853187    0.068114    0.381342    11.00000    0.01919    0.01799 =
         0.01755    0.00474    0.00416    0.00112
AFIX  23
H3A   2    0.868059    0.035586    0.419174    11.00000   -1.20000
H3B   2    0.879923   -0.033388    0.360826    11.00000   -1.20000
AFIX   0
C17   1    0.631106    0.437451    0.157637    11.00000    0.02094    0.02516 =
         0.02024    0.00366    0.00401    0.00057
AFIX  43
H17   2    0.675950    0.519249    0.142785    11.00000   -1.20000
AFIX   0
C16   1    0.649717    0.395134    0.212582    11.00000    0.01628    0.01461 =
         0.01844   -0.00042    0.00253    0.00246
C20   1    0.498312    0.190082    0.200810    11.00000    0.01779    0.01689 =
         0.02661   -0.00153    0.00295    0.00095
AFIX  43
H20   2    0.453472    0.106962    0.215185    11.00000   -1.20000
AFIX   0
C14   1    0.603931    0.205821    0.292702    11.00000    0.01338    0.01690 =
         0.02090    0.00143    0.00446    0.00067
AFIX  23
H14A  2    0.591363    0.313183    0.315299    11.00000   -1.20000
H14B  2    0.556066    0.104789    0.299137    11.00000   -1.20000
AFIX   0
C6    1    0.845941    0.009752    0.254561    11.00000    0.01774    0.01363 =
         0.01299    0.00094    0.00142    0.00065
C11   1    1.210344   -0.181537    0.463203    11.00000    0.02666    0.02582 =
         0.03203    0.01152    0.00690    0.00928
AFIX  43
H11   2    1.253204   -0.266525    0.484290    11.00000   -1.20000
AFIX   0
C1    1    0.807867    0.529065    0.400670    11.00000    0.01907    0.01981 =
         0.01847   -0.00155    0.00204    0.00091
C18   1    0.546677    0.359193    0.124910    11.00000    0.02795    0.02805 =
         0.01840   -0.00005   -0.00181    0.00287
AFIX  43
H18   2    0.535490    0.388741    0.088454    11.00000   -1.20000
AFIX   0
C4    1    0.735794    0.083784    0.365550    11.00000    0.01858    0.01947 =
         0.01697    0.00497    0.00527   -0.00007
AFIX  23
H4A   2    0.702909   -0.037107    0.371468    11.00000   -1.20000
H4B   2    0.707703    0.179721    0.387411    11.00000   -1.20000
AFIX   0
C12   1    1.155489   -0.241872    0.414927    11.00000    0.02785    0.01622 =
         0.04474   -0.00060    0.00525    0.00485
AFIX  43
H12   2    1.160676   -0.367342    0.403683    11.00000   -1.20000
AFIX   0

C21   1    0.515633   -0.161548    0.057754    11.00000    0.04835    0.04522 =
         0.07703    0.01625    0.02088   -0.00095
N3    4    0.431613   -0.200643    0.052340    11.00000    0.05768    0.09020 =
         0.06906    0.01767    0.00667   -0.01809
C22   1    0.624454   -0.105807    0.066441    11.00000    0.04174    0.05695 =
         0.18372    0.03437    0.03302    0.00357
AFIX 137
H22A  2    0.648932   -0.087706    0.032355    11.00000   -1.50000
H22B  2    0.664694   -0.203838    0.086210    11.00000   -1.50000
H22C  2    0.631714    0.010992    0.086502    11.00000   -1.50000
AFIX   0

H1B   2    0.915925    0.633957    0.272810    11.00000    0.02892
HKLF 4

REM  xstr0762 in P21/c #14
REM R1 =  0.0292 for    4173 Fo > 4sig(Fo)  and  0.0351 for all    4541 data
REM    305 parameters refined using      0 restraints

END

WGHT      0.0355      1.8791

REM Highest difference peak  0.431,  deepest hole -0.473,  1-sigma level  0.061
Q1    1   0.8549  0.2470  0.2753  11.00000  0.05    0.43
Q2    1   0.8670  0.5040  0.2906  11.00000  0.05    0.39
Q3    1   0.7888  0.0027  0.2627  11.00000  0.05    0.39
Q4    1   0.7960  0.0739  0.3704  11.00000  0.05    0.38
;
_shelx_res_checksum              98625
_olex2_date_sample_data_collection 2017-06-30
_olex2_exptl_crystal_mounting_method 'Mounted on a nylon loop'
_olex2_submission_original_sample_id xstr0762
_olex2_submission_special_instructions 'No special instructions were received'
_oxdiff_exptl_absorpt_empirical_details 
;
Empirical correction (ABSPACK) includes:
- Absorption correction using spherical harmonics
- Frame scaling
;
_oxdiff_exptl_absorpt_empirical_full_max 1.464
_oxdiff_exptl_absorpt_empirical_full_min 0.514
